# Supplementary material for: Coconut Residue-Derived Nanoporous Carbon via Hydrothermal Carbonization for Nanoporous Carbon-Based Supercapacitor Electrodes
Source: Polymers (Basel). 2025 Jun 25;17(13):1752. doi: 10.3390/polym17131752 (PMC12251755; doi:10.3390/polym17131752)
Supplement: Supplementary file 1 [file polymers-17-01752-s001.zip]

Archive with 1 entries (1 files):
- polymers-3645997-supplementary.pdf
